# Supplementary material for: The prevalence and clinical significance of anemia in patients hospitalized with acute heart failure
Source: F1000Res. 2017 Aug 18;5:1006. Originally published 2016 May 26. [Version 2] doi: 10.12688/f1000research.7872.2 (PMC5599996; doi:10.12688/f1000research.7872.2)
Supplement: Patient data — Please see legend.csv for a description of the data [file f1000research-5-13480-s0000.tgz]

Archive with 1 entries (1 files):
- e0791722-68b2-4a64-b7d0-8bdac4a708e6_Data.zip
